# Supplementary material for: Special histological subtypes of breast cancer in a Hispanic Latino population
Source: PLoS One. 2025 Oct 3;20(10):e0333139. doi: 10.1371/journal.pone.0333139 (PMC12494292; doi:10.1371/journal.pone.0333139)
Supplement: S1 File — (XLSX) [file pone.0333139.s001.xlsx]

## Sheet: Breast special subtypes 8-22-25
No	Year of diagnosis	Age	Metropolitan area	Histology	NeoCT	NeoRT	NeoHorm	NeoImm	AdjCT	AdjRT	AdjHorm	AdjImm	Tinitialglobal	Ninitialglobal	Minitialglobal	Grade	TNMInitialglobal	PhenoInitial	TNMfinalGlobal	Phenofinal	Surgery	EFS	EFS	Recurrence	RecLoco	RecDist	Bone	MultipleVisceral	Oligo	Ki67initial	Ki67fiinal	OS	Death
1	2019	63	0	10	1	0	0	0	1	1	0	0	2	0	0	2	2	4	2	4	#NULL!	0	69.2	0	0	0	0	0	0	#NULL!	#NULL!	69.2	0
2	2019	41	0	1	1	0	1	0	1	1	1	0	4	1	0	3	3	1	3	1	2	1	69.0333	1	0	1	0	0	1	#NULL!	#NULL!	69.0333	0
3	2019	60	0	1	0	0	0	0	1	0	1	0	2	0	0	2	2	1	1	1	2	0	68.7667	0	0	0	0	0	0	#NULL!	#NULL!	68.7667	0
4	2019	55	0	10	1	0	1	0	1	1	1	0	3	2	0	2	3	1	1	1	2	1	68.4333	1	1	0	0	0	0	1	0	68.4333	0
5	2019	48	0	1	0	0	0	0	1	0	1	0	2	0	0	1	2	1	1	1	2	0	67.4333	0	0	0	0	0	0	0	0	67.4333	0
6	2019	49	0	10	1	0	1	0	0	1	1	0	2	1	0	#NULL!	2	1	1	1	1	1	67.0333	0	0	0	0	0	0	1	1	67.0333	0
7	2019	50	0	11	0	0	0	0	1	1	1	0	2	0	0	1	2	1	1	1	1	0	66.1	0	0	0	0	0	0	1	1	66.1	0
8	2019	53	1	4	1	0	0	0	1	1	0	0	4	1	0	3	3	4	3	4	2	0	65.1333	0	0	0	0	0	0	1	1	65.1333	0
9	2019	61	0	1	0	0	0	0	1	0	1	0	2	0	0	2	2	1	1	1	2	1	6.8	0	0	0	0	0	0	1	1	6.8	1
10	2019	42	0	3	1	0	0	1	1	1	0	1	4	0	0	2	3	2	3	2	2	1	11.7	0	0	0	0	0	0	1	1	11.7	1
11	2019	68	0	11	0	0	0	0	0	1	1	0	1	0	0	1	1	1	1	1	1	0	59.5333	0	0	0	0	0	0	0	0	59.5333	0
12	2019	44	0	11	0	0	0	0	1	1	1	0	2	0	0	1	2	1	1	1	1	0	59.9667	0	0	0	0	0	0	1	1	59.9667	0
13	2019	66	0	3	1	0	0	1	1	1	0	1	2	0	0	1	2	3	2	3	2	0	64.4667	0	0	0	0	0	0	1	1	64.4667	0
14	2019	61	0	11	0	0	0	0	1	1	1	0	1	0	0	1	1	1	1	1	1	0	64.8	0	0	0	0	0	0	0	0	64.8	0
15	2019	66	1	1	0	0	0	0	1	1	0	0	2	0	0	2	1	5	2	5	2	0	68.5333	0	0	0	0	0	0	0	0	68.5333	0
16	2019	43	0	5	0	0	0	0	0	1	1	0	1	0	0	2	1	1	1	1	1	0	68.8	0	0	0	0	0	0	0	0	68.8	0
17	2019	63	0	8	0	0	0	0	0	1	1	0	#NULL!	#NULL!	#NULL!	#NULL!	#NULL!	1	#NULL!	#NULL!	1	0	63.8333	0	0	0	0	0	0	#NULL!	#NULL!	63.8333	0
18	2019	56	0	5	0	0	0	0	0	1	1	0	1	0	0	1	1	1	1	1	1	0	69.3	0	0	0	0	0	0	0	0	69.3	0
19	2019	53	0	8	1	0	0	1	1	1	1	0	2	0	0	3	2	2	1	2	1	0	81.1	0	0	0	0	0	0	1	1	81.1	0
20	2019	64	1	11	0	0	0	0	1	0	1	0	1	0	0	1	#NULL!	5	1	1	2	0	71.4	0	0	0	0	0	0	1	1	71.4	0
21	2019	68	0	8	0	0	0	0	0	1	0	0	#NULL!	#NULL!	#NULL!	#NULL!	#NULL!	5	#NULL!	5	#NULL!	0	61.3667	0	0	0	0	0	0	#NULL!	#NULL!	61.3667	0
22	2019	56	0	8	0	0	0	0	0	1	0	0	1	0	0	#NULL!	#NULL!	4	1	4	1	0	65.8667	0	0	0	0	0	0	#NULL!	0	65.8667	0
23	2019	49	1	1	0	0	0	0	1	0	1	0	2	1	0	2	1	1	1	1	2	0	68.4333	0	0	0	0	0	0	1	1	68.4333	0
24	2019	62	1	4	0	0	0	0	1	1	0	0	3	0	0	3	2	4	#NULL!	4	2	0	69.7667	0	0	0	0	0	0	1	1	69.7667	0
25	2019	72	1	1	0	0	0	0	1	0	1	0	2	0	0	2	2	1	1	1	2	1	69.3	1	0	1	0	1	0	1	1	69.3	0
26	2019	54	1	4	0	0	0	0	1	1	0	0	4	0	0	3	3	4	3	4	2	1	5.73333	0	0	0	0	0	0	1	1	5.73333	1
27	2019	48	1	1	0	0	0	0	1	1	1	0	1	1	0	2	1	5	1	1	2	0	67.0333	0	0	0	0	0	0	0	0	67.0333	0
28	2019	65	1	9	1	0	0	1	1	1	1	0	2	1	0	2	2	2	2	2	2	0	62.2	0	0	0	0	0	0	1	1	62.2	0
29	2019	43	0	11	0	0	0	0	1	1	1	0	1	1	0	2	2	1	1	1	2	1	59.7333	1	1	0	0	0	0	1	1	59.7333	0
30	2019	53	0	10	1	1	0	0	1	0	1	0	4	1	1	3	4	1	4	1	2	1	59.1	1	0	1	0	0	1	1	1	59.1	0
31	2019	66	1	3	1	1	0	0	1	1	0	0	4	3	0	3	3	4	3	4	2	1	51.9	1	0	1	0	0	1	1	1	51.9	1
32	2019	61	0	1	0	0	0	0	1	1	0	0	3	1	0	2	2	5	2	4	2	1	61.3	1	0	1	1	0	0	1	1	61.3	1
33	2019	43	1	7	1	0	0	0	1	1	0	0	3	1	0	#NULL!	3	4	3	4	2	0	128.933	0	0	0	0	0	0	1	1	128.933	0
34	2019	49	1	1	0	0	0	0	1	1	1	0	3	3	0	#NULL!	3	1	3	1	2	1	114.267	1	0	1	0	0	1	1	1	114.267	1
35	2019	73	1	1	0	0	1	0	1	0	1	0	3	1	0	2	2	1	1	1	2	1	66.4667	1	0	1	0	1	0	0	1	66.4667	0
36	2019	66	1	11	0	0	0	0	0	1	1	0	1	0	0	2	1	1	1	1	2	0	65.6333	0	0	0	0	0	0	1	1	65.6333	0
37	2015	65	1	1	0	0	0	0	1	1	1	0	3	2	0	#NULL!	3	1	1	1	2	1	12.1	0	0	0	0	0	0	0	0	12.1	1
38	2019	47	1	1	1	0	0	1	1	1	1	0	3	1	0	#NULL!	3	3	3	4	2	1	27.4333	0	0	0	0	0	0	1	1	27.4333	1
39	2015	45	0	1	0	0	0	0	1	1	1	0	3	0	0	2	3	5	1	1	2	0	119.033	0	0	0	0	0	0	1	1	119.033	0
40	2015	62	0	9	0	0	0	0	1	1	1	0	2	0	0	2	2	5	1	1	2	1	89.8333	0	0	0	0	0	0	1	1	89.8333	1
41	2015	52	1	9	0	0	0	0	1	1	1	0	3	1	0	2	2	1	1	1	2	1	38.8667	0	0	0	0	0	0	1	1	38.8667	1
42	2015	42	0	1	0	0	0	0	1	1	1	0	2	0	0	#NULL!	2	1	1	1	2	1	127.667	1	0	1	0	0	1	1	0	127.667	0
43	2015	42	0	1	0	0	0	0	0	1	1	0	1	0	0	2	1	1	1	1	1	1	118.467	0	0	0	0	0	0	1	0	118.467	1
44	2015	40	1	1	1	0	0	0	1	1	1	0	3	3	0	#NULL!	3	1	3	1	2	1	114.267	0	0	0	0	0	0	1	1	114.267	1
45	2015	54	1	1	1	0	0	0	1	1	1	0	3	2	0	2	3	1	1	1	2	1	-10.3	1	0	1	1	0	0	1	1	-10.3	1
46	2015	59	0	1	1	0	0	0	1	1	0	0	3	3	0	3	3	4	3	3	2	1	23.1333	0	0	0	0	0	0	1	1	23.1333	1
47	2015	39	0	7	1	0	0	0	1	1	0	0	1	0	0	3	1	4	1	4	2	1	128.5	1	0	1	1	0	0	1	1	128.5	0
48	2015	50	1	8	0	0	0	0	0	1	1	0	1	0	0	#NULL!	#NULL!	1	#NULL!	5	#NULL!	0	118.367	0	0	0	0	0	0	#NULL!	#NULL!	118.367	0
49	2015	55	1	9	1	0	0	0	1	1	0	0	4	0	0	3	3	1	3	1	2	1	142.1	1	1	0	0	0	0	1	1	142.1	0
50	2015	70	0	1	0	0	0	0	1	1	1	0	3	0	0	1	2	1	1	1	2	1	124.333	1	0	1	1	0	0	0	0	124.333	0
51	2015	54	1	1	0	0	0	0	1	0	1	0	1	0	0	2	1	1	1	1	2	0	120.233	0	0	0	0	0	0	1	1	120.233	0
52	2015	#NULL!	0	5	0	0	0	0	1	0	1	0	1	0	#NULL!	2	1	#NULL!	1	1	2	0	120.2	0	0	0	0	0	0	1	1	120.2	0
53	2015	57	1	4	1	0	0	0	1	1	0	0	3	0	0	3	2	5	#NULL!	5	2	1	35.8	0	0	0	0	0	0	1	1	35.8	1
54	2015	66	1	9	1	0	0	0	1	1	0	0	3	3	0	3	3	4	3	4	2	1	109.833	0	0	0	0	0	0	1	1	109.833	1
55	2015	39	1	9	0	0	0	0	1	1	1	0	2	0	0	1	2	5	1	5	2	0	119.233	0	0	0	0	0	0	0	0	119.233	0
56	2015	41	0	1	0	0	0	0	1	1	1	0	2	2	0	2	2	1	1	1	2	0	123.733	0	0	0	0	0	0	0	0	123.733	0
57	2015	67	1	7	1	0	0	0	1	1	0	0	3	1	0	3	3	4	2	1	2	1	16.3	0	0	0	0	0	0	1	1	16.3	1
58	2015	41	1	9	0	0	0	0	0	0	1	0	1	0	0	2	1	1	1	1	1	0	120.933	0	0	0	0	0	0	0	0	120.933	0
59	2015	47	1	1	0	0	0	0	1	0	1	0	1	1	0	2	1	1	2	1	2	0	118.7	0	0	0	0	0	0	1	1	118.7	0
60	2015	51	1	1	0	0	0	0	0	0	1	0	1	0	0	3	1	1	1	1	2	0	122.4	0	0	0	0	0	0	0	0	122.4	0
61	2015	48	1	3	0	0	0	0	1	1	0	0	2	0	0	3	2	4	2	4	2	0	119.4	0	0	0	0	0	0	1	1	119.4	0
62	2015	46	1	9	1	0	1	0	1	1	1	0	1	2	0	2	3	5	1	5	1	0	128.533	0	0	0	0	0	0	1	1	128.533	0
63	2015	67	1	9	0	0	0	0	0	1	1	0	2	3	0	3	3	1	3	1	1	1	34.2667	0	0	0	0	0	0	1	1	34.2667	1
64	2015	46	0	9	1	0	1	0	1	1	1	0	2	1	0	3	2	1	1	2	2	0	118	0	0	0	0	0	0	1	1	118	0
65	2015	48	1	9	1	0	0	0	1	1	0	1	2	1	0	3	2	3	2	3	2	0	189.9	0	0	0	0	0	0	#NULL!	1	189.9	0
66	2015	52	0	1	0	0	0	0	1	1	1	0	1	0	0	3	1	1	1	1	#NULL!	1	97.2	0	0	0	0	0	0	1	1	97.2	1
67	2015	49	1	1	0	0	0	0	1	0	1	0	2	0	0	2	2	1	1	1	2	0	120.9	0	0	0	0	0	0	0	0	120.9	0
68	2015	64	0	1	0	0	0	0	1	1	1	0	0	1	0	#NULL!	#NULL!	1	1	1	2	0	132.767	0	0	0	0	0	0	0	0	132.767	0
69	2015	51	0	1	1	0	0	1	1	1	0	1	2	2	0	2	3	3	3	3	1	0	117.067	0	0	0	0	0	0	0	0	117.067	0
70	2015	46	1	1	0	0	0	0	1	1	1	0	2	1	0	2	2	1	1	1	#NULL!	0	117.267	0	0	0	0	0	0	0	0	117.267	0
71	2015	53	0	1	1	0	1	0	1	1	1	0	1	2	0	2	3	1	1	1	2	0	117.6	0	0	0	0	0	0	1	1	117.6	0
72	2015	31	1	1	1	0	1	0	1	1	1	0	3	3	0	2	3	1	3	1	2	1	36.9333	0	0	0	0	0	0	1	1	36.9333	1
73	2015	67	1	8	0	0	0	0	1	1	0	0	1	1	0	1	1	4	#NULL!	4	2	1	91.2	0	0	0	0	0	0	#NULL!	#NULL!	91.2	1
74	2015	54	0	10	0	0	0	0	1	1	1	0	2	1	0	2	2	1	1	1	#NULL!	0	115.233	0	0	0	0	0	0	1	1	115.233	0
75	2015	53	0	1	0	0	0	0	1	0	1	0	2	0	0	3	2	5	1	1	2	0	118.233	0	0	0	0	0	0	1	1	118.233	0
76	2015	63	1	10	1	0	1	1	1	1	1	0	2	1	0	2	2	5	1	2	1	0	102.867	0	0	0	0	0	0	1	1	102.867	0
77	2015	61	1	5	1	0	1	0	1	1	1	0	1	1	0	1	2	5	1	1	2	1	100.1	0	0	0	0	0	0	0	0	100.1	1
78	2015	63	1	1	1	0	1	0	0	0	1	0	3	0	0	2	2	1	2	1	2	0	117.2	0	0	0	0	0	0	0	0	117.2	0
79	2015	64	0	9	1	0	0	0	1	1	0	0	1	2	0	3	3	4	3	4	2	0	114.5	0	0	0	0	0	0	1	1	114.5	0
80	2015	42	1	5	0	0	0	0	1	1	1	0	2	1	0	1	2	1	1	1	2	0	143.733	0	0	0	0	0	0	1	1	143.733	0
81	2015	54	0	5	0	0	0	0	1	1	1	0	2	1	0	2	2	1	1	1	#NULL!	0	114.133	0	0	0	0	0	0	0	0	114.133	0
82	2015	76	0	5	0	0	0	0	0	1	1	0	1	0	0	1	1	1	1	1	2	0	118.333	0	0	0	0	0	0	0	0	118.333	0
83	2015	77	0	1	0	0	0	0	1	0	1	0	2	0	0	2	2	1	2	1	2	0	125.767	0	0	0	0	0	0	0	0	125.767	0
84	2015	66	0	9	1	0	0	0	1	1	0	1	2	3	0	3	3	1	3	2	2	0	112.933	0	0	0	0	0	0	1	0	112.933	0
85	2015	33	0	1	0	0	0	0	1	1	1	0	2	1	0	2	2	1	1	1	2	1	98.1	0	0	0	0	0	0	0	0	98.1	1
86	2015	39	1	1	0	0	0	0	0	1	1	0	1	0	0	2	1	1	1	1	#NULL!	0	113.467	0	0	0	0	0	0	1	0	113.467	0
87	2015	63	0	9	0	0	0	0	1	1	0	0	1	0	0	1	#NULL!	4	1	4	1	0	113.467	0	0	0	0	0	0	1	0	113.467	0
88	2015	45	0	9	1	0	0	0	1	1	1	0	2	1	0	3	2	1	2	1	2	0	115.1	0	0	0	0	0	0	1	1	115.1	0
89	2015	49	1	9	1	0	1	1	1	1	1	0	4	0	0	3	3	2	1	2	2	1	96.2667	1	0	1	0	0	1	1	1	96.2667	1
90	2015	36	0	5	0	0	0	0	1	0	1	0	2	0	0	2	2	1	1	1	2	0	115.533	0	0	0	0	0	0	0	0	115.533	0
91	2014	46	0	1	0	0	0	0	0	0	1	0	1	0	0	2	1	1	1	1	2	1	40.7667	0	0	0	0	0	0	1	0	40.7667	1
92	2014	57	1	9	1	0	1	0	1	1	1	0	2	0	0	2	2	1	1	1	1	0	113.833	0	0	0	0	0	0	0	0	113.833	0
93	2014	48	0	1	1	0	1	0	1	1	1	0	4	2	0	2	3	1	3	1	2	1	27.2	0	0	0	0	0	0	1	1	27.2	1
94	2014	66	0	5	0	0	0	0	0	1	1	0	2	0	0	1	2	5	2	1	1	0	112.167	0	0	0	0	0	0	0	0	112.167	0
95	2014	53	1	5	1	0	1	0	1	1	1	0	2	1	0	2	2	1	1	5	1	0	123.167	0	0	0	0	0	0	0	0	123.167	0
96	2014	63	0	9	0	0	0	0	1	1	1	0	1	0	0	3	1	1	1	1	1	0	113.133	0	0	0	0	0	0	0	1	113.133	0
97	2014	70	1	9	0	0	0	0	0	1	1	0	1	0	0	2	1	1	1	1	1	0	112.167	0	0	0	0	0	0	0	0	112.167	0
98	2014	60	0	3	1	0	0	0	1	1	0	0	4	1	0	2	2	4	3	4	2	1	27.2667	0	0	0	0	0	0	1	1	27.2667	1
99	2015	67	1	1	1	0	1	0	1	1	1	0	2	1	0	2	2	1	1	5	2	0	115.533	0	0	0	0	0	0	1	1	115.533	0
100	2015	58	0	1	0	0	0	0	1	0	1	0	2	0	0	2	2	1	2	1	2	0	114.5	0	0	0	0	0	0	0	0	114.5	0
101	2015	55	0	1	0	0	0	0	1	0	1	0	2	0	0	2	2	1	1	1	2	0	110.867	0	0	0	0	0	0	0	0	110.867	0
102	2015	50	1	12	0	0	0	1	1	1	0	1	2	2	0	2	2	3	2	2	2	0	113.433	0	0	0	0	0	0	1	1	113.433	0
103	2015	42	1	9	1	0	1	0	1	1	1	0	2	1	0	1	2	1	1	1	2	1	117.967	1	1	0	0	0	0	0	0	117.967	1
104	2015	41	1	9	1	1	0	0	1	1	1	0	4	2	0	2	3	5	1	1	2	0	112.133	0	0	0	0	0	0	1	1	112.133	0
105	2015	43	1	9	0	0	0	0	1	1	0	0	1	0	0	3	1	4	1	4	#NULL!	0	119.067	0	0	0	0	0	0	1	1	119.067	0
106	2015	61	1	5	1	1	0	0	1	1	1	0	4	1	0	2	3	1	1	1	2	1	100.1	0	0	0	0	0	0	0	0	100.1	1
107	2015	50	0	10	1	0	0	1	1	1	0	1	4	2	0	2	3	2	3	2	2	1	22.5667	0	0	0	0	0	0	0	0	22.5667	1
108	2015	52	0	5	1	0	1	0	1	1	1	0	2	3	0	2	3	1	3	1	2	0	112.033	0	0	0	0	0	0	0	0	112.033	0
109	2015	75	1	3	1	1	0	0	1	1	0	0	4	2	0	3	3	4	3	4	2	1	109.833	0	0	0	0	0	0	1	1	109.833	1
110	2015	50	0	1	0	0	0	0	1	0	1	0	2	0	0	2	2	1	1	1	2	0	111.1	0	0	0	0	0	0	0	0	111.1	0
111	2015	43	1	9	1	0	0	1	1	1	0	1	2	0	0	3	2	3	1	3	1	1	119.067	1	1	0	0	0	0	1	1	119.067	0
112	2015	60	1	1	1	0	0	0	1	1	0	0	2	1	0	3	2	4	#NULL!	4	2	0	109.5	0	0	0	0	0	0	1	1	109.5	0
113	2015	59	1	8	1	0	0	0	1	1	0	0	3	2	0	3	3	4	3	4	2	0	113.1	0	0	0	0	0	0	1	1	113.1	0
114	2015	53	1	14	1	0	0	0	1	1	0	0	2	1	0	2	2	4	2	4	1	0	112.033	0	0	0	0	0	0	0	0	112.033	0
115	2015	26	1	3	1	0	0	1	1	1	0	1	3	1	0	3	3	3	3	3	2	1	109.833	0	0	0	0	0	0	1	1	109.833	0
116	2015	42	1	7	1	0	0	0	1	1	0	0	3	0	0	3	2	4	#NULL!	4	1	0	116.867	0	0	0	0	0	0	1	1	116.867	0
117	2015	50	0	9	1	0	1	0	1	1	1	0	3	0	0	2	2	1	1	1	1	0	116.433	0	0	0	0	0	0	0	0	116.433	0
118	2015	77	0	1	0	0	0	0	0	1	1	0	1	0	0	2	1	1	1	1	1	1	118.733	0	0	0	0	0	0	1	1	118.733	1
119	2015	67	0	1	1	0	0	0	1	0	0	0	2	0	0	3	2	4	2	4	2	1	111.267	0	0	0	0	0	0	0	0	111.267	0
120	2015	60	0	1	0	0	0	0	1	1	1	0	1	0	0	2	1	1	1	1	2	1	63.9333	0	0	0	0	0	0	1	1	63.9333	1
121	2015	31	0	1	1	0	1	0	1	1	1	0	1	0	0	3	1	1	2	1	2	0	112.5	0	0	0	0	0	0	0	0	112.5	0
122	2015	84	0	1	1	0	1	0	1	1	1	0	4	0	0	2	3	1	3	1	2	1	28.9333	0	0	0	0	0	0	1	1	28.9333	1
123	2015	49	1	4	1	0	0	1	1	0	0	1	4	2	0	3	3	2	3	2	2	1	108.9	0	0	0	0	0	0	1	1	108.9	0
124	2015	46	0	5	0	0	0	0	0	0	1	0	2	0	0	2	2	1	1	1	2	0	109.367	0	0	0	0	0	0	0	0	109.367	0
125	2015	45	1	5	0	0	0	0	1	1	1	0	1	1	0	2	2	1	1	1	1	0	109.267	0	0	0	0	0	0	0	0	109.267	0
126	2015	41	1	10	1	0	1	0	1	1	1	0	3	1	0	2	3	1	1	1	2	0	108.533	0	0	0	0	0	0	0	0	108.533	0
127	2014	44	1	5	0	0	0	0	0	1	1	0	2	0	0	1	2	1	1	1	1	0	129.5	0	0	0	0	0	0	0	0	129.5	0
128	2014	64	1	1	0	0	0	0	1	1	1	0	2	0	0	3	2	1	1	1	1	0	139.7	0	0	0	0	0	0	0	0	139.7	0
129	2015	52	0	1	0	0	0	0	1	1	1	0	1	0	0	3	1	1	1	1	1	0	109.833	0	0	0	0	0	0	1	1	109.833	0
130	2015	60	0	2	1	0	0	1	1	1	0	1	1	0	0	1	1	1	1	5	2	1	106.233	0	0	0	0	0	0	0	1	106.233	0
131	2015	58	1	5	0	0	0	0	0	1	1	0	2	0	0	1	2	1	1	1	1	0	109.033	0	0	0	0	0	0	0	0	109.033	0
132	2015	55	0	1	0	0	0	0	0	1	1	0	1	0	0	1	1	1	1	1	1	0	107.267	0	0	0	0	0	0	0	0	107.267	0
133	2015	46	1	4	1	1	0	0	1	0	1	0	4	1	0	3	3	1	3	1	2	1	21.7667	0	0	0	0	0	0	1	1	21.7667	1
134	2015	54	0	3	1	0	0	0	1	1	0	0	1	0	0	2	1	4	1	4	1	0	107.833	0	0	0	0	0	0	0	0	107.833	0
135	2015	34	0	9	1	0	1	0	1	1	1	0	2	1	0	2	2	1	2	1	2	1	15.8667	0	0	0	0	0	0	1	1	15.8667	1
136	2016	42	0	1	0	0	0	0	0	0	1	0	2	0	0	2	2	1	1	1	2	0	105.467	0	0	0	0	0	0	0	0	105.467	0
137	2015	#NULL!	1	1	0	0	0	0	1	0	1	0	2	0	0	2	2	1	1	1	2	0	108.2	0	0	0	0	0	0	1	1	108.2	0
138	2015	41	0	3	0	0	0	1	1	1	0	1	4	1	0	2	3	5	2	5	2	0	112.867	0	0	0	0	0	0	1	1	112.867	0
139	2015	45	0	1	0	0	0	0	1	1	1	0	2	1	0	1	2	1	1	1	2	0	106.333	0	0	0	0	0	0	1	1	106.333	0
140	2014	47	1	1	1	0	1	1	1	1	1	0	2	1	0	2	2	2	1	2	2	0	108.533	0	0	0	0	0	0	1	1	108.533	0
141	2014	63	0	2	0	0	0	0	1	1	1	0	1	0	0	#NULL!	1	1	1	1	1	1	85.5333	0	0	0	0	0	0	0	0	85.5333	1
142	2014	57	0	1	1	0	1	0	1	1	1	0	2	2	0	1	2	1	1	1	2	0	105.733	0	0	0	0	0	0	1	1	105.733	0
143	2014	79	0	8	1	0	1	0	1	1	1	0	2	1	0	2	2	1	1	1	2	0	105.067	0	0	0	0	0	0	0	0	105.067	0
144	2014	74	0	1	0	0	0	0	1	1	1	0	2	2	0	3	3	5	1	5	2	1	108.533	0	0	0	0	0	0	0	0	108.533	0
145	2014	39	1	1	1	0	1	0	1	1	1	0	2	2	0	2	3	1	1	1	2	0	120.867	0	0	0	0	0	0	1	1	120.867	0
146	2014	39	1	1	0	0	0	0	1	1	1	0	2	2	0	2	3	1	1	1	2	0	119.667	0	0	0	0	0	0	1	1	119.667	0
147	2016	41	0	4	0	0	0	0	1	1	0	0	2	0	0	2	2	1	2	1	2	0	103.633	0	0	0	0	0	0	1	1	103.633	0
148	2016	68	1	1	0	0	0	0	1	1	0	0	2	0	0	2	2	4	3	4	2	1	44.1667	0	0	0	0	0	0	0	0	44.1667	1
149	2016	54	0	8	0	0	0	0	0	1	1	0	1	0	0	1	1	1	1	1	#NULL!	0	103.333	0	0	0	0	0	0	0	0	103.333	0
150	2016	53	0	9	0	0	0	0	1	1	1	0	2	0	0	2	2	5	2	1	1	1	104.033	0	0	0	0	0	0	0	0	104.033	0
151	2016	59	0	8	0	0	0	0	0	1	1	0	2	0	0	3	2	1	2	1	1	0	103.133	0	0	0	0	0	0	1	1	103.133	0
152	2016	63	0	10	1	0	0	0	1	1	1	0	2	3	0	2	3	5	3	1	2	1	78.5667	0	0	0	0	0	0	1	0	78.5667	1
153	2016	51	1	1	1	0	1	1	1	0	1	1	1	0	0	3	1	2	1	2	2	0	119.2	0	0	0	0	0	0	1	1	119.2	0
154	2016	46	0	9	1	0	1	1	1	1	1	0	2	1	0	3	1	2	1	2	1	0	118	0	0	0	0	0	0	1	1	118	0
155	2016	62	0	4	0	0	0	0	0	1	1	0	2	2	0	3	3	4	3	4	2	1	68.7333	0	0	0	0	0	0	0	1	68.7333	1
156	2014	46	0	1	1	0	1	0	1	1	1	0	3	0	0	2	2	1	1	1	2	1	40.7667	0	0	0	0	0	0	0	0	40.7667	1
157	2015	57	0	2	1	0	1	0	1	1	1	0	2	2	0	2	3	1	2	1	2	0	115.7	0	0	0	0	0	0	0	1	115.7	0
158	2015	63	0	5	0	0	0	0	1	1	1	0	4	0	0	1	3	1	3	1	2	0	112.167	0	0	0	0	0	0	1	1	112.167	0
159	2015	53	0	1	1	0	1	0	1	1	1	0	2	2	0	2	3	1	1	1	2	1	45.3	0	0	0	0	0	0	1	1	45.3	1
160	2015	62	1	5	1	0	1	0	1	1	1	0	2	1	0	1	2	1	1	1	2	1	10.5333	0	0	0	0	0	0	1	1	10.5333	1
161	2015	34	1	4	0	0	0	0	1	1	0	0	3	0	1	3	4	4	4	4	2	1	6.46667	0	0	0	0	0	0	1	1	6.46667	1
162	2014	34	1	1	0	0	0	0	1	1	1	0	1	0	0	2	1	1	1	1	1	1	117.267	0	0	0	0	0	0	0	0	117.267	0
163	2014	38	0	1	1	0	1	1	1	1	1	0	4	1	1	2	4	2	4	2	2	1	25.3	0	0	0	0	0	0	1	1	25.3	1
164	2015	57	0	1	0	0	0	0	0	1	1	0	1	0	0	2	1	1	1	1	1	0	114.4	0	0	0	0	0	0	0	1	114.4	0
165	2015	41	1	5	1	1	1	0	0	0	1	0	4	1	0	2	3	1	3	1	2	1	19.9333	0	0	0	0	0	0	1	1	19.9333	1
166	2015	55	0	1	0	0	0	0	1	1	1	0	2	1	0	2	2	1	2	1	1	0	115.067	0	0	0	0	0	0	1	1	115.067	0
167	2015	33	0	1	0	0	0	0	1	1	1	0	2	0	0	2	2	5	1	5	1	0	116.433	0	0	0	0	0	0	1	1	116.433	0
168	2015	75	0	3	1	0	0	0	1	0	0	0	4	0	0	3	3	5	3	5	2	1	78.1333	0	0	0	0	0	0	0	0	78.1333	1
169	2014	35	0	5	1	0	1	0	1	1	1	0	4	1	0	3	3	5	3	5	2	1	127.167	0	0	0	0	0	0	1	1	127.167	0
170	2014	63	0	5	1	0	1	0	1	1	1	0	3	1	0	3	3	5	1	5	2	1	31.1333	0	0	0	0	0	0	1	1	31.1333	1
171	2014	49	1	1	0	0	0	0	1	1	1	0	2	0	0	2	2	1	1	1	2	0	120.9	0	0	0	0	0	0	0	0	120.9	0
172	2014	48	0	10	1	0	1	0	1	1	1	0	4	3	0	2	3	5	3	1	2	1	40.5	0	0	0	0	0	0	1	1	40.5	1
173	2015	70	1	1	0	0	0	0	1	0	1	0	1	0	0	1	1	1	1	1	2	0	118	0	0	0	0	0	0	0	0	118	0
174	2014	69	1	1	0	0	0	0	0	1	0	0	2	0	0	2	1	1	1	1	2	1	20.2667	0	0	0	0	0	0	1	0	20.2667	1
175	2014	36	0	1	0	0	0	0	1	1	1	0	3	0	0	2	2	1	1	1	2	1	119.867	1	1	0	0	0	0	1	1	119.867	0
176	2014	39	1	5	1	0	0	0	1	1	1	0	3	3	0	2	3	1	3	1	2	1	42.8333	0	0	0	0	0	0	1	0	42.8333	1
177	2014	89	0	11	0	0	0	0	0	0	1	0	1	0	0	1	1	1	1	1	1	1	69.9333	0	0	0	0	0	0	0	0	69.9333	0
178	2019	#NULL!	1	1	1	0	1	0	1	1	1	0	2	1	0	1	2	1	3	1	2	1	49.1	0	0	0	0	0	0	0	1	49.1	1
179	2019	88	1	1	0	0	0	0	0	0	1	0	2	0	0	3	2	1	2	1	2	1	61.7333	1	0	1	0	0	1	1	1	61.7333	0
180	2019	52	0	1	0	0	0	0	1	1	1	0	2	0	0	2	2	1	2	1	2	1	37.1667	1	0	1	1	0	0	0	0	37.1667	1
181	2019	53	1	1	0	0	0	0	1	0	1	0	1	0	0	3	1	1	1	1	2	1	40.6667	0	0	0	0	0	0	1	1	40.6667	1
182	2019	53	1	1	0	0	0	0	1	0	1	1	2	0	0	2	2	1	1	2	2	1	70.9667	0	0	0	0	0	0	1	1	70.9667	0
183	2019	71	1	1	1	0	1	0	1	1	1	0	3	1	1	3	4	5	4	5	2	1	0.466667	0	0	0	0	0	0	1	1	0.466667	1
184	2019	28	0	9	0	0	0	0	1	1	1	0	2	#NULL!	0	2	#NULL!	5	#NULL!	5	2	1	34.6667	0	0	0	0	0	0	1	1	34.6667	1
185	2019	73	0	1	0	0	0	0	1	1	1	0	3	0	0	2	2	1	1	1	2	0	65.0667	0	0	0	0	0	0	1	1	65.0667	0
186	2019	72	0	1	1	0	1	0	1	1	1	0	3	0	0	3	3	1	1	1	2	0	65.6	0	0	0	0	0	0	0	0	65.6	0
187	2019	84	0	3	1	0	0	1	1	1	0	1	4	1	0	3	3	3	3	3	2	1	17.9	0	0	0	0	0	0	1	1	17.9	1
188	2019	50	0	1	1	0	1	0	1	1	1	0	3	1	0	2	3	1	1	1	2	1	27.4	0	0	0	0	0	0	1	1	27.4	1
189	2019	62	1	3	1	0	0	1	1	1	0	1	3	1	0	3	3	5	3	3	2	1	19.9333	0	0	0	0	0	0	1	1	19.9333	1
190	2018	67	0	8	1	0	0	0	1	1	0	0	3	1	0	3	3	4	3	4	2	1	86.1333	0	0	0	0	0	0	1	1	86.1333	0
191	2018	47	1	9	0	0	0	0	0	1	1	0	1	0	0	2	1	1	1	1	1	1	68.1333	0	0	0	0	0	0	1	1	68.1333	1
192	2018	56	0	8	1	0	1	0	1	1	1	0	2	1	0	2	2	1	1	1	2	0	86.3	0	0	0	0	0	0	1	1	86.3	0
193	2018	39	1	1	0	0	0	0	1	0	1	0	2	0	0	3	2	1	1	1	2	1	85.4667	1	0	1	0	0	1	1	1	85.4667	0
194	2018	47	1	11	1	0	0	0	1	1	1	0	1	1	0	1	2	1	1	1	1	0	84.6333	0	0	0	0	0	0	1	1	84.6333	0
195	2018	39	0	4	1	1	0	0	1	0	0	0	4	3	0	3	3	4	3	4	2	1	6.1	0	0	0	0	0	0	1	1	6.1	1
196	2018	58	1	1	1	0	1	0	1	1	1	0	3	1	0	2	3	1	1	1	2	1	143.433	0	0	0	0	0	0	1	1	143.433	1
197	2018	76	0	16	0	1	1	0	0	0	0	0	4	2	1	2	4	5	4	1	2	1	83.8333	0	0	0	0	0	0	1	1	83.8333	0
198	2018	49	0	11	0	0	0	0	1	1	1	0	1	0	0	2	1	1	1	1	1	0	84.5	0	0	0	0	0	0	0	1	84.5	0
199	2019	63	0	7	1	0	0	0	1	1	0	0	2	2	0	2	2	4	3	4	2	1	91.9333	1	0	1	0	1	0	1	1	91.9333	0
200	2018	70	1	2	0	0	0	0	1	1	1	0	1	0	0	2	1	1	1	1	1	0	86.0667	0	0	0	0	0	0	1	1	86.0667	0
201	2018	55	1	4	1	0	0	0	1	1	0	0	2	1	0	3	2	4	3	4	2	1	102.9	0	0	0	0	0	0	1	1	102.9	0
202	2018	67	1	4	1	0	0	0	1	1	0	0	4	0	0	3	3	4	3	4	2	1	13.1333	0	0	0	0	0	0	1	1	13.1333	1
203	2018	#NULL!	0	14	1	0	0	0	1	1	0	0	2	0	0	2	2	5	1	4	1	0	84.1667	0	0	0	0	0	0	1	1	84.1667	0
204	2018	54	1	1	0	0	0	0	1	0	1	0	2	0	0	2	2	1	2	1	1	1	109.733	1	0	1	1	0	0	1	1	109.733	0
205	2018	66	1	3	1	0	0	1	1	1	0	1	3	0	0	2	3	2	1	2	1	0	90.7667	0	0	0	0	0	0	1	1	90.7667	0
206	2018	68	1	1	1	0	1	0	1	0	1	0	3	0	0	3	2	5	1	1	2	0	105.767	0	0	0	0	0	0	1	1	105.767	0
207	2018	#NULL!	0	4	0	0	0	0	1	1	0	0	4	0	0	3	3	4	3	4	2	1	84.2	0	0	0	0	0	0	1	1	84.2	0
208	2018	55	1	7	1	0	0	1	1	1	0	1	3	1	0	2	3	3	1	3	2	1	116.867	1	0	1	0	0	1	1	1	116.867	0
209	2018	#NULL!	0	9	1	0	1	0	1	1	1	0	2	2	0	2	3	5	1	2	2	0	84.6333	0	0	0	0	0	0	1	1	84.6333	0
210	2018	40	0	3	0	0	0	0	1	0	1	0	1	0	0	1	1	1	1	1	1	0	81.4333	0	0	0	0	0	0	0	0	81.4333	0
211	2018	60	0	9	0	0	0	0	1	1	1	0	2	1	0	2	2	1	1	1	2	0	94.4667	0	0	0	0	0	0	1	1	94.4667	0
212	2018	37	0	1	1	1	1	0	0	0	0	0	4	3	1	3	4	1	4	1	2	1	27.7667	0	0	0	0	0	0	0	0	27.7667	1
213	2018	64	1	5	1	0	1	0	1	1	1	0	3	0	0	1	2	1	1	1	2	0	83.7	0	0	0	0	0	0	1	1	83.7	0
214	2018	45	1	4	1	0	0	0	1	1	0	0	4	1	0	3	3	4	3	4	2	1	113.467	0	0	0	0	0	0	1	1	113.467	0
215	2018	52	0	4	0	0	0	0	1	1	0	0	1	0	0	3	1	5	2	4	2	1	68.7333	1	1	0	0	0	0	0	0	68.7333	1
216	2018	66	1	1	1	0	1	0	1	1	1	0	2	1	0	2	3	5	1	1	2	1	60.9667	0	0	0	0	0	0	1	1	60.9667	1
217	2018	64	0	3	1	0	1	0	1	1	1	0	1	2	0	2	3	1	1	1	2	0	88.8667	0	0	0	0	0	0	1	1	88.8667	0
218	2018	72	0	5	0	0	0	0	0	0	1	0	1	0	0	1	1	1	1	1	2	0	84.7	0	0	0	0	0	0	1	1	84.7	0
219	2018	55	0	1	0	0	0	0	0	1	1	0	1	0	0	2	1	1	1	1	1	0	91.7667	0	0	0	0	0	0	1	1	91.7667	0
220	2018	53	0	2	1	0	0	1	1	1	0	1	2	0	0	2	2	3	2	3	1	0	80.4667	0	0	0	0	0	0	1	1	80.4667	0
221	2018	87	1	5	0	0	0	0	0	0	1	0	2	0	0	2	2	1	1	1	1	0	109.267	0	0	0	0	0	0	0	0	109.267	0
222	2018	64	1	3	1	0	1	1	1	1	1	0	2	0	0	3	2	5	1	5	2	1	61.2333	1	1	0	0	0	0	1	1	61.2333	1
223	2018	56	1	1	0	0	0	0	1	0	1	0	1	0	0	2	1	1	1	5	2	1	11.0667	0	0	0	0	0	0	0	0	11.0667	1
224	2018	77	1	8	0	0	0	0	0	0	1	0	2	0	0	1	1	1	1	1	2	0	82.0667	0	0	0	0	0	0	1	1	82.0667	0
225	2018	58	0	8	0	0	0	0	1	1	1	0	2	1	0	2	2	1	1	1	2	1	90.7667	0	0	0	0	0	0	1	1	90.7667	0
226	2018	50	0	4	1	0	0	0	1	1	0	0	4	0	0	3	3	4	3	4	2	1	82.0667	1	1	0	0	0	0	0	0	82.0667	0
227	2018	72	0	3	1	0	1	1	1	0	1	1	3	0	0	2	2	2	1	2	2	1	160.1	1	0	1	0	0	1	1	0	160.1	0
228	2018	38	0	1	0	0	0	0	1	0	1	0	2	0	0	2	2	1	1	1	2	1	83.7	0	0	0	0	0	0	1	1	83.7	0
229	2018	57	0	1	0	0	0	0	0	1	1	0	1	0	0	2	1	1	1	1	1	1	27.7	0	0	0	0	0	0	0	0	27.7	1
230	2018	70	0	5	0	0	0	0	0	1	1	0	1	0	0	1	1	1	1	1	1	0	82.6	0	0	0	0	0	0	0	0	82.6	0
231	2018	41	0	4	0	0	0	0	0	0	0	0	4	2	1	3	4	4	4	4	2	1	9.03333	0	0	0	0	0	0	1	1	9.03333	1
232	2018	63	1	1	0	0	1	0	0	1	1	0	2	0	0	2	2	1	1	1	1	1	98.1	1	0	1	0	1	0	1	1	98.1	1
233	2018	72	0	10	1	0	1	0	1	0	1	0	2	0	0	2	2	1	1	1	2	1	#NULL!	0	0	0	0	0	0	1	1	#NULL!	0
234	2018	54	1	5	0	0	0	0	1	1	1	0	2	0	0	2	2	1	1	1	1	0	135.133	0	0	0	0	0	0	0	1	135.133	0
235	2018	56	1	4	1	1	0	0	0	0	0	0	4	3	1	3	4	4	4	4	2	1	18.0667	0	0	0	0	0	0	1	1	18.0667	1
236	2018	62	0	5	0	0	0	0	0	1	1	0	1	0	0	2	1	1	1	1	1	1	79.8	1	1	0	0	0	0	1	1	79.8	0
237	2018	53	0	8	1	0	1	1	1	1	1	0	2	0	0	2	2	2	1	2	1	0	83.5667	0	0	0	0	0	0	1	1	83.5667	0
238	2018	45	1	1	0	0	0	0	1	0	1	0	2	0	0	2	2	1	1	1	2	1	81.6	1	0	1	0	0	1	1	1	81.6	0
239	2018	80	0	8	0	0	0	0	0	0	1	0	1	0	0	2	1	1	1	1	2	1	72.2	0	0	0	0	0	0	1	0	72.2	1
240	2018	50	0	4	1	0	0	0	1	1	0	0	3	1	0	3	3	4	2	4	2	1	45.9667	0	0	0	0	0	0	0	1	45.9667	1
241	2018	47	1	1	0	0	0	0	1	1	1	0	1	0	0	2	1	1	1	1	2	1	50.8667	0	0	0	0	0	0	1	1	50.8667	1
242	2018	43	0	10	1	0	1	1	1	1	1	0	1	1	0	2	2	2	1	2	2	1	40.3333	1	0	1	1	0	0	1	1	40.3333	1
243	2018	40	0	1	0	0	0	0	1	1	1	0	2	0	0	2	2	5	1	1	2	1	87.5333	1	0	1	0	0	1	1	1	87.5333	0
244	2018	34	0	9	0	0	0	0	1	1	1	0	1	0	0	2	1	1	1	1	1	1	81.7	1	0	1	0	0	1	1	1	81.7	0
245	2018	44	0	11	1	0	0	1	1	1	0	1	3	0	0	3	3	3	2	4	1	1	38.9667	0	0	0	0	0	0	1	1	38.9667	1
246	2018	56	0	10	1	0	1	1	1	1	1	0	3	1	0	2	2	5	1	2	2	1	73.1667	1	0	1	1	0	0	1	1	73.1667	0
247	2018	50	1	1	0	0	0	0	0	1	1	0	1	0	#NULL!	2	1	1	1	1	1	1	40.1	0	0	0	0	0	0	1	1	40.1	1
248	2018	33	0	10	1	0	1	1	1	1	1	0	4	0	0	2	3	5	1	2	2	1	74.9333	1	1	0	0	0	0	1	1	74.9333	0
249	2018	55	0	9	1	0	0	1	1	1	0	1	4	1	0	3	3	2	3	2	2	1	86.5	1	0	1	0	1	0	1	1	86.5	0
250	2018	63	1	5	0	0	0	0	0	1	1	0	1	0	0	2	1	1	1	1	1	0	70.6333	0	0	0	0	0	0	0	0	70.6333	0
251	2018	60	1	6	1	0	0	1	1	1	0	1	2	0	0	2	2	5	1	3	1	1	193.633	1	0	1	1	0	0	1	1	193.633	0
252	2018	72	1	5	0	0	0	0	0	1	1	0	1	0	0	1	1	5	1	1	1	0	72.8	0	0	0	0	0	0	1	1	72.8	0
253	2018	66	0	7	1	1	0	0	1	0	0	0	4	2	0	2	3	4	3	4	2	1	14.8	0	0	0	0	0	0	1	1	14.8	1
254	2018	50	1	1	1	0	1	1	1	1	1	0	3	0	0	2	2	2	1	2	1	1	109.833	1	0	1	0	0	1	1	1	109.833	0
255	2018	62	0	8	1	0	1	1	1	1	1	0	1	0	0	2	1	2	1	1	2	0	73.2333	0	0	0	0	0	0	0	1	73.2333	0
256	2018	57	0	11	0	0	0	0	0	0	1	0	1	0	0	1	1	1	1	1	2	0	77.6333	0	0	0	0	0	0	1	1	77.6333	0
257	2018	59	1	1	0	0	0	0	1	1	1	0	1	0	0	2	1	1	1	1	1	0	75.6	0	0	0	0	0	0	1	1	75.6	0
258	2018	73	0	5	1	0	1	0	1	1	1	0	4	0	0	2	3	1	3	1	2	1	71.4	1	1	0	0	0	0	1	1	71.4	1
259	2018	61	1	8	1	0	1	1	1	1	1	0	2	2	0	3	3	2	1	2	2	1	42.3333	0	0	0	0	0	0	1	1	42.3333	1
260	2018	45	0	9	1	1	1	1	0	0	0	1	4	3	1	3	4	2	4	2	2	1	85.9333	0	0	0	0	0	0	1	1	85.9333	0
261	2018	52	0	8	1	0	1	0	1	1	1	0	2	1	1	2	2	1	1	1	2	1	9.76667	0	0	0	0	0	0	1	1	9.76667	1
262	2018	63	1	8	1	0	1	0	1	1	1	0	2	1	0	2	2	1	1	1	2	1	31.8333	1	1	0	0	0	0	1	1	31.8333	1
263	2018	50	0	1	0	0	0	0	0	1	1	0	1	0	0	2	2	1	1	1	1	1	197.833	1	0	1	0	0	1	0	0	197.833	1
264	2018	70	1	5	0	0	0	0	0	0	1	0	1	0	0	2	1	1	1	1	2	0	76.7	0	0	0	0	0	0	1	1	76.7	0
265	2018	59	0	9	1	0	0	0	1	1	0	0	3	2	0	2	3	4	#NULL!	4	2	1	79.3667	0	0	0	0	0	0	1	1	79.3667	1
266	2018	45	0	9	1	0	1	1	1	1	1	0	2	1	0	2	3	2	1	2	2	1	73.9667	1	0	1	0	0	1	1	1	73.9667	0
267	2018	55	0	7	1	0	0	0	1	1	0	0	2	0	0	3	2	4	3	4	2	1	166.167	0	0	0	0	0	0	1	1	166.167	1
268	2018	73	1	3	1	1	1	1	0	0	0	0	4	1	1	3	4	2	4	2	2	1	51.9	0	0	0	0	0	0	1	1	51.9	1
269	2018	49	0	1	1	0	1	0	1	1	1	0	2	1	0	2	2	5	1	1	2	0	81.4667	0	0	0	0	0	0	0	0	81.4667	0
270	2018	66	1	6	0	0	0	0	1	1	1	0	1	0	0	2	1	1	1	1	1	1	88.0333	1	0	1	0	0	1	1	1	88.0333	1
271	2018	57	0	5	1	0	1	0	1	1	1	0	3	1	0	3	3	1	1	1	2	1	49.0667	1	0	1	0	0	1	0	1	49.0667	1
272	2018	55	0	10	1	0	0	1	1	1	1	0	4	2	0	2	3	3	3	4	2	1	91.2	0	0	0	0	0	0	1	1	91.2	0
273	2018	48	0	1	0	0	0	0	1	0	1	0	2	0	0	2	2	5	1	1	2	0	75.0667	0	0	0	0	0	0	1	1	75.0667	0
274	2018	50	0	8	0	0	0	0	0	1	1	0	1	0	0	1	1	1	1	1	1	0	75.4	0	0	0	0	0	0	1	1	75.4	0
275	2018	68	0	9	1	0	0	0	1	1	0	0	1	0	0	2	1	4	1	4	2	1	29.4667	1	0	1	0	0	1	1	1	29.4667	1
276	2018	72	0	5	1	1	1	0	0	0	0	0	4	1	0	2	3	1	3	1	2	1	33.9333	0	0	0	0	0	0	1	1	33.9333	1
277	2018	46	0	1	1	0	1	0	1	0	1	0	3	2	0	2	3	1	1	1	2	1	87.7	0	0	0	0	0	0	1	1	87.7	0
278	2018	51	1	1	0	0	0	0	0	1	1	0	1	0	0	2	1	1	1	1	1	1	69.8667	0	0	0	0	0	0	1	1	69.8667	1
279	2018	68	1	9	1	0	1	0	1	0	1	0	3	1	0	2	3	1	1	1	2	0	74.6333	0	0	0	0	0	0	1	1	74.6333	0
280	2018	52	0	1	1	0	1	1	1	1	1	0	3	2	0	2	3	5	1	2	2	0	77.2333	0	0	0	0	0	0	1	1	77.2333	0
281	2018	43	0	8	1	0	1	1	1	1	1	0	4	1	0	2	3	2	3	2	2	1	78	0	0	0	0	0	0	1	1	78	0
282	2018	44	1	11	0	0	0	0	0	1	1	0	1	0	0	2	1	1	1	1	1	0	77.8667	0	0	0	0	0	0	1	1	77.8667	0
283	2018	67	0	8	0	0	0	0	1	1	1	0	1	0	0	1	1	1	1	1	1	0	78.6333	0	0	0	0	0	0	1	1	78.6333	0
284	2018	62	0	3	1	0	0	1	1	1	0	1	3	1	0	2	3	3	2	3	2	1	56.3333	1	0	1	1	0	0	1	1	56.3333	1
285	2018	59	0	3	1	0	1	0	1	1	1	0	4	0	0	2	3	1	1	1	2	0	81.6	0	0	0	0	0	0	1	1	81.6	0
286	2018	66	0	1	0	0	0	0	1	1	1	0	1	0	0	2	1	1	1	1	1	0	78.8	0	0	0	0	0	0	1	1	78.8	0
287	2018	72	0	1	1	0	1	0	1	1	1	0	3	1	0	3	3	1	1	1	2	0	81.7	0	0	0	0	0	0	0	0	81.7	0
288	2018	40	0	1	0	0	0	0	0	1	1	0	2	0	0	2	2	1	1	1	1	0	79.1667	0	0	0	0	0	0	0	1	79.1667	0
289	2018	53	0	11	1	0	0	1	1	1	0	1	2	0	0	2	2	3	2	3	2	0	78.8667	0	0	0	0	0	0	1	1	78.8667	0
290	2018	57	1	3	0	0	0	0	1	1	1	0	1	0	0	2	1	5	1	5	1	0	84.4667	0	0	0	0	0	0	1	1	84.4667	0
291	2018	66	1	2	1	0	0	0	1	1	0	0	2	0	0	2	2	4	2	4	2	0	77.5333	0	0	0	0	0	0	1	1	77.5333	0
292	2018	56	0	1	0	0	0	0	1	0	1	0	3	0	0	2	3	1	1	1	2	0	79.0333	0	0	0	0	0	0	1	1	79.0333	0
293	2018	42	0	2	0	0	0	0	1	1	0	1	1	0	0	1	1	3	1	3	1	0	148.9	0	0	0	0	0	0	0	0	148.9	0
294	2018	69	0	8	0	0	0	0	1	1	1	0	1	0	0	2	1	5	1	5	1	0	77.2333	0	0	0	0	0	0	1	1	77.2333	0
295	2018	68	0	15	1	0	0	0	1	1	0	0	4	0	0	3	3	4	3	4	2	1	78.3333	0	0	0	0	0	0	1	1	78.3333	0
296	2018	52	1	1	0	0	0	0	1	1	1	0	3	0	0	2	3	1	1	1	2	1	86.7	1	0	1	0	0	1	1	1	86.7	0
297	2018	47	0	7	1	1	0	0	1	0	0	0	4	2	0	3	3	4	3	4	2	1	82.2	0	0	0	0	0	0	1	1	82.2	0
298	2018	69	1	4	1	0	0	0	1	1	0	0	2	0	0	3	2	4	2	4	2	1	77.5333	1	1	0	0	0	0	1	1	77.5333	0
299	2018	63	0	5	0	0	0	0	0	0	1	0	1	0	0	1	1	1	1	1	2	0	81.1667	0	0	0	0	0	0	1	1	81.1667	0
300	2018	57	0	3	1	0	1	1	1	1	1	0	3	1	0	3	3	1	1	1	2	0	120.567	0	0	0	0	0	0	1	1	120.567	0
301	2018	72	0	10	1	0	0	1	1	1	0	1	3	1	0	2	3	3	3	3	2	1	13.4	0	0	0	0	0	0	1	1	13.4	1
302	2018	46	0	4	0	0	0	0	1	1	0	0	2	0	0	2	2	4	2	4	2	1	76.3667	0	0	0	0	0	0	1	1	76.3667	0
303	2018	53	0	2	1	0	1	1	1	1	1	0	1	0	0	2	1	2	1	2	1	0	75.1667	0	0	0	0	0	0	1	1	75.1667	0
304	2018	67	0	2	0	0	0	0	0	1	1	0	1	0	0	2	1	1	1	1	1	0	79.6	0	0	0	0	0	0	0	0	79.6	0
305	2018	72	0	2	1	0	1	0	1	0	1	0	2	0	0	2	2	1	1	1	2	1	65.3	0	0	0	0	0	0	1	1	65.3	1
306	2018	70	0	8	1	0	0	1	1	1	0	1	3	1	0	2	3	4	3	4	2	1	18.2333	0	0	0	0	0	0	1	1	18.2333	1
307	2018	64	1	8	0	0	0	0	0	1	1	0	1	0	0	#NULL!	1	1	1	1	1	0	79.3	0	0	0	0	0	0	1	1	79.3	0
308	2018	75	0	7	1	0	0	0	1	1	0	0	2	0	0	2	2	4	2	4	2	1	21.6333	1	1	0	0	0	0	1	1	21.6333	1
309	2018	45	1	1	0	0	0	0	1	1	1	0	3	0	0	2	3	1	1	1	2	1	135.6	1	0	1	0	0	1	0	1	135.6	0
310	2018	62	0	8	0	0	0	0	1	1	1	0	4	0	0	2	3	1	3	1	2	0	76.8333	0	0	0	0	0	0	0	0	76.8333	0
311	2018	56	0	8	0	0	0	0	1	1	1	0	1	0	0	2	1	5	1	1	#NULL!	0	74.3667	0	0	0	0	0	0	1	1	74.3667	0
312	2018	46	0	4	0	0	0	0	1	0	0	0	2	0	0	3	2	4	2	4	2	1	80.9667	1	1	0	0	0	0	1	1	80.9667	0
313	2019	66	1	5	0	0	0	0	1	1	1	0	4	1	0	2	3	1	3	1	2	1	95.9	1	0	1	0	0	1	1	1	95.9	0
314	2019	51	1	3	1	0	0	1	1	1	0	1	2	1	0	2	2	3	2	3	2	0	84.5333	0	0	0	0	0	0	1	1	84.5333	0
315	2019	72	1	8	1	0	1	0	1	1	1	0	3	1	0	2	3	5	1	1	2	0	80.7333	0	0	0	0	0	0	1	1	80.7333	0
316	2019	60	0	7	1	1	0	0	1	0	0	0	4	2	1	3	4	4	4	4	2	1	22.8667	0	0	0	0	0	0	1	1	22.8667	1
317	2019	62	1	8	1	0	1	1	1	1	1	0	3	0	0	3	3	2	1	2	2	0	77.7667	0	0	0	0	0	0	1	1	77.7667	0
318	2019	35	1	1	1	0	0	0	1	1	0	0	2	1	0	2	2	4	1	4	2	1	9.66667	1	0	1	1	0	0	1	1	9.66667	1
319	2019	49	0	9	1	0	1	1	1	1	1	0	2	1	0	2	2	2	1	2	2	0	75.1667	0	0	0	0	0	0	1	1	75.1667	0
320	2019	57	1	8	1	0	0	1	1	1	0	1	3	3	0	2	3	3	2	3	2	0	75.3667	0	0	0	0	0	0	1	1	75.3667	0
321	2019	48	1	6	1	1	0	0	1	0	0	0	4	2	0	3	3	4	3	4	2	1	151.133	0	0	0	0	0	0	1	1	151.133	0
322	2019	38	1	1	0	0	0	0	1	0	1	0	3	0	0	2	3	1	2	1	2	1	37.0667	1	0	1	0	1	0	1	1	37.0667	1
323	2019	66	1	3	1	0	1	1	1	1	1	0	2	1	0	2	2	5	1	2	2	0	81.6333	0	0	0	0	0	0	1	1	81.6333	0
324	2019	66	0	5	0	0	0	0	0	1	1	0	1	0	0	2	2	1	1	1	1	0	80.3	0	0	0	0	0	0	0	0	80.3	0
325	2019	37	0	1	0	0	0	0	1	1	1	0	4	0	0	3	3	1	3	1	2	1	17.0667	0	0	0	0	0	0	1	0	17.0667	1
326	2019	43	0	11	1	0	1	0	1	1	1	0	1	0	0	2	1	1	1	1	1	0	74	0	0	0	0	0	0	1	1	74	0
327	2019	61	0	8	1	0	1	1	1	1	1	0	2	1	0	3	2	2	1	2	2	0	83.6	0	0	0	0	0	0	1	1	83.6	0
328	2019	74	0	5	0	0	0	0	0	1	1	0	1	0	0	2	1	1	1	1	1	0	75.1333	0	0	0	0	0	0	0	1	75.1333	0
329	2019	42	0	1	0	0	0	0	0	1	1	0	1	0	0	2	1	1	1	1	1	1	37.0667	0	0	0	0	0	0	1	1	37.0667	1
330	2019	65	0	1	0	0	0	0	0	1	1	0	1	0	0	1	1	1	1	1	1	0	76.7	0	0	0	0	0	0	0	0	76.7	0
331	2018	70	1	3	1	0	1	0	1	1	1	0	3	2	0	2	3	1	1	1	2	0	82.3667	0	0	0	0	0	0	1	1	82.3667	0
332	2017	54	1	5	0	0	0	0	1	1	1	0	2	0	0	3	2	1	2	1	1	1	-81.8667	1	0	1	0	0	1	1	1	-81.8667	1
333	2017	44	1	5	0	0	0	0	0	1	1	0	2	0	0	2	2	1	1	1	1	0	109.433	0	0	0	0	0	0	1	1	109.433	0
334	2017	72	0	1	1	0	1	0	1	0	1	0	2	2	1	2	4	5	4	5	2	1	5.86667	0	0	0	0	0	0	1	1	5.86667	1
335	2017	71	0	5	0	0	0	0	1	0	1	1	2	0	0	1	2	2	2	2	2	0	95.7333	0	0	0	0	0	0	1	1	95.7333	0
336	2017	51	0	5	0	0	0	0	1	0	1	0	2	0	0	#NULL!	2	1	2	1	2	0	95.6667	0	0	0	0	0	0	1	1	95.6667	0
337	2017	71	0	11	0	0	0	0	1	1	1	0	2	0	0	2	2	5	1	1	2	0	105.2	0	0	0	0	0	0	1	1	105.2	0
338	2017	73	0	11	0	0	0	0	1	1	1	0	2	0	0	2	2	1	1	1	2	0	99.4	0	0	0	0	0	0	0	1	99.4	0
339	2017	40	0	8	1	0	1	0	1	1	1	0	3	1	0	2	3	1	1	1	2	0	106.1	0	0	0	0	0	0	1	1	106.1	0
340	2017	32	1	1	0	0	0	0	1	1	1	0	2	0	0	3	2	1	1	1	2	1	83.8333	1	0	1	1	0	0	1	1	83.8333	1
341	2017	60	1	9	1	0	1	1	1	1	1	0	3	2	0	2	3	5	1	2	2	0	96.6667	0	0	0	0	0	0	1	1	96.6667	0
342	2017	47	1	6	1	0	0	0	1	0	0	0	4	0	0	3	3	4	3	4	2	1	48.3	0	0	0	0	0	0	1	1	48.3	1
343	2017	51	0	8	1	0	0	1	1	1	0	1	1	0	0	2	1	3	3	3	2	1	42.8	0	0	0	0	0	0	1	1	42.8	1
344	2017	49	1	1	0	0	0	0	1	1	0	0	2	0	0	2	2	1	2	1	2	0	94.2667	0	0	0	0	0	0	1	1	94.2667	0
345	2017	47	1	11	0	0	0	0	0	1	1	0	1	0	0	2	1	1	1	1	1	0	95.2333	0	0	0	0	0	0	1	1	95.2333	0
346	2017	53	0	1	0	0	1	0	1	0	1	0	2	0	0	2	2	1	1	1	2	0	198.533	0	0	0	0	0	0	1	1	198.533	0
347	2017	41	0	1	0	0	0	0	0	1	1	0	1	0	0	2	1	1	1	1	1	0	107.633	0	0	0	0	0	0	0	1	107.633	0
348	2017	66	0	2	1	0	1	0	1	1	1	0	3	1	0	2	3	1	2	2	2	0	106.367	0	0	0	0	0	0	1	1	106.367	0
349	2017	59	0	8	1	0	0	1	1	1	0	1	3	0	0	3	3	3	1	3	2	0	98.4	0	0	0	0	0	0	1	1	98.4	0
350	2017	52	0	11	1	0	1	1	1	0	1	1	2	0	0	2	2	5	1	2	2	0	106.2	0	0	0	0	0	0	1	1	106.2	0
351	2017	69	1	1	0	0	1	0	0	0	1	0	2	0	0	2	2	1	1	1	2	1	104.367	0	0	0	0	0	0	0	0	104.367	1
352	2017	67	1	7	1	0	0	0	1	1	0	0	2	0	0	2	2	4	2	4	1	0	104.833	0	0	0	0	0	0	0	0	104.833	0
353	2017	40	0	1	0	0	0	0	0	1	1	0	1	0	0	2	1	1	1	1	1	0	97.7667	0	0	0	0	0	0	0	0	97.7667	0
354	2017	64	0	5	0	0	0	0	0	1	1	0	2	0	0	2	1	1	1	1	1	0	96.6667	0	0	0	0	0	0	0	0	96.6667	0
355	2017	72	1	2	0	0	0	0	1	1	1	0	2	0	0	2	2	3	1	4	1	1	96.2	1	0	1	0	0	1	1	1	96.2	0
356	2017	44	1	4	1	1	0	0	0	0	0	0	2	3	1	3	3	4	3	4	2	1	4.83333	0	0	0	0	0	0	1	1	4.83333	1
357	2017	52	1	8	0	0	1	0	0	0	1	0	1	0	0	2	1	1	1	1	2	1	86.8	0	0	0	0	0	0	1	1	86.8	1
358	2017	53	0	8	0	0	1	0	0	1	1	1	2	0	0	2	2	5	1	2	1	0	96.3667	0	0	0	0	0	0	0	0	96.3667	0
359	2017	39	1	1	1	0	1	0	1	1	1	0	4	0	0	2	3	1	3	1	2	1	93.5333	1	0	1	0	1	0	1	1	93.5333	0
360	2017	36	0	4	0	0	0	0	1	0	0	0	2	0	0	3	2	4	2	4	2	1	9.46667	0	0	0	0	0	0	1	1	9.46667	1
361	2017	64	1	5	0	0	1	0	0	0	1	0	2	0	0	2	2	1	1	1	2	0	95.7333	0	0	0	0	0	0	0	0	95.7333	0
362	2017	52	0	1	0	0	0	0	0	1	1	0	2	0	0	2	2	1	1	1	2	1	96.8333	1	0	1	1	0	0	1	0	96.8333	0
363	2017	63	1	8	0	0	0	0	0	1	1	0	1	0	0	1	1	1	1	1	1	1	91.1333	0	0	0	0	0	0	0	0	91.1333	1
364	2017	62	1	5	0	0	0	0	0	1	1	0	1	0	0	2	1	1	1	1	1	1	84.1	0	0	0	0	0	0	0	0	84.1	1
365	2017	56	1	7	1	1	1	1	1	1	1	0	4	1	0	2	3	2	3	2	2	0	101.533	0	0	0	0	0	0	1	1	101.533	0
366	2017	79	0	5	1	0	1	0	1	0	1	0	3	0	0	2	3	1	2	1	2	0	94.9	0	0	0	0	0	0	1	1	94.9	0
367	2017	88	1	8	0	0	1	0	0	0	1	0	4	0	0	2	3	1	3	1	2	1	105.933	0	0	0	0	0	0	0	0	105.933	0
368	2017	42	0	3	1	0	1	0	1	1	1	0	3	3	1	2	4	5	4	1	2	1	101.667	0	0	0	0	0	0	1	1	101.667	0
369	2017	53	0	2	1	0	0	1	1	1	0	1	2	0	0	2	2	3	1	3	2	0	96.2	0	0	0	0	0	0	1	1	96.2	0
370	2017	72	0	8	1	0	1	1	1	1	1	0	2	2	0	2	2	2	1	2	2	1	68.8667	0	0	0	0	0	0	1	1	68.8667	1
371	2017	44	0	1	0	0	0	0	0	1	1	0	2	0	0	2	2	1	1	1	1	0	94.1	0	0	0	0	0	0	1	1	94.1	0
372	2017	47	0	1	0	0	0	0	0	1	1	0	1	0	0	2	1	1	1	1	1	0	95.7	0	0	0	0	0	0	1	1	95.7	0
373	2017	80	0	8	0	0	0	0	0	0	1	0	2	0	0	2	2	1	1	1	2	0	98.4	0	0	0	0	0	0	0	0	98.4	0
374	2017	67	0	8	0	0	1	0	1	1	1	0	2	0	0	2	2	1	2	1	2	0	95.2333	0	0	0	0	0	0	1	1	95.2333	0
375	2017	60	0	12	1	0	0	0	1	1	0	0	2	0	0	3	2	4	2	4	2	1	94.3	1	0	1	0	1	0	1	1	94.3	0
376	2017	53	0	1	0	0	0	0	0	1	1	0	1	0	0	1	1	1	1	1	1	0	95.3667	0	0	0	0	0	0	0	0	95.3667	0
377	2017	45	0	1	0	0	0	0	0	1	1	0	1	0	0	2	1	1	1	1	1	0	103.4	0	0	0	0	0	0	1	1	103.4	0
378	2017	68	1	1	1	0	1	0	1	1	1	0	4	0	0	2	3	1	2	1	2	0	98.0667	0	0	0	0	0	0	1	1	98.0667	0
379	2017	51	1	5	1	0	1	0	1	1	1	0	3	1	0	2	2	1	1	1	1	0	96.6667	0	0	0	0	0	0	1	1	96.6667	0
380	2017	47	1	1	0	0	0	0	0	1	1	0	3	0	0	2	3	1	2	1	2	0	93.2667	0	0	0	0	0	0	1	1	93.2667	0
381	2017	43	0	1	0	0	0	0	0	1	1	0	2	0	0	2	2	1	1	1	2	1	96.2	1	0	1	1	0	0	1	1	96.2	0
382	2017	52	0	9	0	0	0	0	0	1	1	0	1	0	0	2	1	1	1	1	1	0	185.933	0	0	0	0	0	0	1	1	185.933	0
383	2017	46	0	1	0	0	0	0	1	0	1	0	3	0	0	2	3	1	1	1	2	0	95.6333	0	0	0	0	0	0	1	1	95.6333	0
384	2017	52	0	8	0	0	0	0	1	1	0	0	1	0	0	1	1	1	1	1	1	0	103.333	0	0	0	0	0	0	0	0	103.333	0
385	2017	42	1	1	0	0	0	0	0	0	1	0	1	0	0	2	1	1	1	1	2	0	95.3667	0	0	0	0	0	0	0	0	95.3667	0
386	2017	44	1	1	0	0	0	0	0	0	1	0	2	0	0	2	2	1	1	1	2	0	95.7	0	0	0	0	0	0	0	0	95.7	0
387	2017	60	0	5	0	0	0	0	0	1	1	0	2	0	0	1	2	1	1	1	1	0	92	0	0	0	0	0	0	0	0	92	0
388	2017	68	0	8	1	0	1	1	1	1	1	0	1	1	0	2	2	2	1	2	2	0	93.0333	0	0	0	0	0	0	1	1	93.0333	0
389	2017	49	1	8	0	0	0	0	0	1	0	1	1	0	0	2	1	3	1	3	1	0	93.3	0	0	0	0	0	0	1	1	93.3	0
390	2017	63	0	1	0	0	0	0	0	1	1	0	2	0	0	2	2	1	1	1	1	0	96.6667	0	0	0	0	0	0	0	1	96.6667	0
391	2017	57	1	8	0	0	0	0	0	1	1	0	1	0	0	2	1	1	1	1	1	0	94.6667	0	0	0	0	0	0	0	0	94.6667	0
392	2017	72	0	9	0	0	1	0	0	0	1	0	3	0	0	1	3	1	1	1	2	0	93.5333	0	0	0	0	0	0	0	0	93.5333	0
393	2017	30	0	1	0	0	0	0	0	1	1	0	1	0	0	2	1	1	1	4	1	0	109.967	0	0	0	0	0	0	0	0	109.967	0
394	2017	61	0	1	1	0	1	0	1	1	1	0	4	0	0	2	3	1	1	1	2	1	119.2	1	0	1	1	0	0	1	1	119.2	0
395	2017	32	0	1	1	0	1	0	1	1	1	0	3	1	0	2	3	1	1	1	2	1	24.2	1	0	1	1	0	0	1	1	24.2	1
396	2017	72	1	1	1	0	1	0	0	0	1	0	2	2	0	2	3	5	2	1	2	1	38.2	0	0	0	0	0	0	1	1	38.2	1
397	2017	67	0	1	0	0	1	0	0	1	1	0	2	0	0	2	2	1	1	1	1	0	91.4	0	0	0	0	0	0	0	0	91.4	0
398	2017	45	0	1	0	0	0	0	0	1	1	0	1	0	0	2	1	1	1	1	1	0	115.8	0	0	0	0	0	0	1	0	115.8	0
399	2017	48	0	8	1	0	0	1	1	1	0	1	2	0	0	2	2	4	2	3	2	1	98.9	1	0	1	0	0	1	1	1	98.9	0
400	2017	57	0	8	1	0	1	1	1	1	1	0	2	0	0	2	2	2	1	1	1	0	101	0	0	0	0	0	0	1	1	101	0
401	2017	70	1	15	1	0	0	0	1	1	0	0	4	0	0	2	3	4	3	4	2	1	96.0667	0	0	0	0	0	0	1	1	96.0667	0
402	2017	63	0	8	1	0	1	1	1	1	1	0	2	1	0	3	2	2	1	2	1	0	93.3	0	0	0	0	0	0	1	1	93.3	0
403	2017	75	0	15	1	0	0	0	1	1	0	0	2	0	0	3	2	4	1	4	2	1	38.7333	1	1	0	0	0	0	1	1	38.7333	1
404	2017	29	1	1	1	1	1	0	0	0	0	0	4	2	1	3	4	4	4	4	2	1	65.1	0	0	0	0	0	0	1	1	65.1	1
405	2017	72	0	3	1	0	1	1	1	0	1	1	2	0	0	2	2	5	1	2	2	1	63.1333	0	0	0	0	0	0	1	1	63.1333	1
406	2017	68	0	5	0	0	1	0	0	1	1	0	2	0	0	2	2	1	1	1	2	0	91	0	0	0	0	0	0	0	0	91	0
407	2017	72	0	5	0	0	0	0	0	1	1	0	1	0	0	1	1	1	1	1	1	0	200.1	0	0	0	0	0	0	1	0	200.1	0
408	2017	63	0	10	1	0	1	1	1	1	1	0	3	1	0	2	1	5	1	2	2	1	100.6	1	0	1	0	0	1	1	1	100.6	0
409	2017	54	0	8	1	0	1	0	1	1	1	0	3	0	0	2	3	1	1	1	2	0	97.6667	0	0	0	0	0	0	1	1	97.6667	0
410	2017	33	0	1	1	0	1	0	1	1	1	0	4	0	0	2	3	1	1	1	2	1	102.2	1	0	1	0	1	0	1	1	102.2	0
411	2017	28	0	1	1	0	1	0	1	1	1	0	2	1	0	3	2	1	1	1	2	1	100.767	0	0	0	0	0	0	1	1	100.767	0
412	2017	41	0	5	0	0	0	0	0	0	1	0	2	0	0	2	2	4	1	1	2	0	97.0667	0	0	0	0	0	0	0	0	97.0667	0
413	2017	71	1	5	1	0	1	0	1	1	1	0	2	1	0	2	2	1	1	1	2	1	102.4	1	1	0	0	0	0	0	1	102.4	0
414	2017	53	0	1	1	0	1	0	1	1	1	0	3	1	0	2	2	1	1	1	2	1	48.9667	1	0	1	1	0	0	0	1	48.9667	1
415	2017	63	1	1	1	0	1	0	1	1	1	0	4	1	0	3	3	1	3	1	2	0	100.733	0	0	0	0	0	0	1	1	100.733	0
416	2017	55	0	11	0	0	0	0	0	1	1	1	1	0	0	2	1	5	1	2	1	1	85.3333	0	0	0	0	0	0	1	1	85.3333	1
417	2017	44	0	1	1	0	1	0	1	1	1	0	2	1	0	3	2	1	1	1	2	1	70.4333	0	0	0	0	0	0	1	1	70.4333	1
418	2017	57	0	5	1	0	1	0	1	1	1	0	2	0	0	2	2	1	1	1	2	0	100.3	0	0	0	0	0	0	1	1	100.3	0
419	2017	62	1	7	1	0	0	0	1	1	0	0	3	0	0	2	2	4	2	4	2	1	99.1333	1	1	0	0	0	0	1	1	99.1333	0
420	2016	37	0	1	1	0	0	0	1	1	0	0	1	1	0	3	2	4	2	4	2	1	22.7	1	0	1	1	0	0	1	1	22.7	1
421	2017	41	0	8	1	0	1	1	1	0	1	0	2	3	1	3	4	2	4	2	2	1	86.0667	0	0	0	0	0	0	1	1	86.0667	0
422	2016	56	0	5	0	0	0	0	0	1	1	0	1	0	0	2	1	1	1	1	1	0	87.5667	0	0	0	0	0	0	1	1	87.5667	0
423	2016	43	0	1	0	0	0	0	0	1	1	0	1	0	0	2	1	1	1	1	1	1	30.9667	0	0	0	0	0	0	1	1	30.9667	1
424	2016	67	1	5	1	0	1	0	1	1	1	0	4	0	0	3	3	1	1	1	2	1	90.0333	1	0	1	0	0	1	1	1	90.0333	0
425	2016	70	0	5	0	0	0	0	0	0	1	0	2	0	0	2	2	1	1	1	2	0	96.3	0	0	0	0	0	0	0	1	96.3	0
426	2016	69	0	3	1	0	0	0	1	1	0	0	2	2	0	2	3	4	3	4	2	1	98.1667	0	0	0	0	0	0	1	1	98.1667	0
427	2016	82	1	7	0	0	0	0	0	0	0	0	3	0	0	2	3	4	1	4	2	1	89.8667	0	0	0	0	0	0	1	1	89.8667	0
428	2016	46	1	7	1	0	1	1	1	1	1	0	4	0	0	3	3	2	1	2	2	1	91.9333	1	0	1	0	0	1	1	1	91.9333	0
429	2017	68	0	5	1	0	1	0	1	1	1	0	2	1	0	2	2	1	1	1	2	0	89.8333	0	0	0	0	0	0	1	1	89.8333	0
430	2016	50	0	8	1	0	1	0	1	1	1	0	2	0	0	2	2	1	1	1	1	0	87.8	0	0	0	0	0	0	1	1	87.8	0
431	2016	51	1	1	1	1	1	0	1	1	1	0	2	1	0	2	2	1	1	1	2	0	99	0	0	0	0	0	0	1	1	99	0
432	2017	53	1	1	1	0	1	1	1	1	1	0	2	1	0	2	2	2	1	2	2	1	62.2333	0	0	0	0	0	0	0	1	62.2333	1
433	2016	46	0	14	1	0	0	0	1	1	0	0	3	0	0	3	3	4	3	4	2	1	51.5667	0	0	0	0	0	0	1	1	51.5667	1
434	2017	52	1	2	1	0	0	1	1	1	0	1	2	0	0	2	2	3	2	3	1	0	89.6	0	0	0	0	0	0	1	1	89.6	0
435	2017	72	0	2	0	1	1	0	0	1	1	0	4	1	0	2	3	1	1	1	2	0	91.7	0	0	0	0	0	0	1	1	91.7	0
436	2017	#NULL!	1	3	1	0	1	0	1	1	1	0	3	1	0	3	3	1	2	1	2	0	96.6333	0	0	0	0	0	0	1	1	96.6333	0
437	2017	72	0	8	1	1	1	0	0	0	0	0	2	2	1	2	4	1	4	1	2	1	69.5667	0	0	0	0	0	0	0	1	69.5667	1
438	2016	43	1	2	1	0	1	0	1	1	1	0	3	0	0	2	3	5	1	3	2	0	88.9333	0	0	0	0	0	0	1	1	88.9333	0
439	2016	61	1	10	0	0	0	0	0	1	1	0	1	0	0	2	1	2	1	2	1	0	87.4	0	0	0	0	0	0	1	1	87.4	0
440	2017	65	1	9	1	0	1	0	1	1	1	0	2	1	0	3	2	1	1	1	2	0	91.7	0	0	0	0	0	0	1	1	91.7	0
441	2016	43	0	1	0	0	0	0	1	1	1	0	2	1	0	2	2	1	1	1	2	0	99.4	0	0	0	0	0	0	1	1	99.4	0
442	2016	58	1	8	0	0	0	0	1	0	1	0	2	0	0	3	2	1	1	1	2	0	184.133	0	0	0	0	0	0	1	1	184.133	0
443	2016	64	0	5	0	0	0	0	0	0	1	0	2	0	0	2	2	1	1	1	2	0	89.8333	0	0	0	0	0	0	0	0	89.8333	0
444	2016	71	1	11	0	0	0	0	1	1	0	1	2	0	0	2	2	4	1	3	1	0	98.6667	0	0	0	0	0	0	1	1	98.6667	0
445	2016	84	1	8	1	0	1	1	0	0	0	0	2	0	0	2	2	5	1	5	2	1	91.4	0	0	0	0	0	0	1	1	91.4	0
446	2016	30	0	1	1	0	1	0	1	1	1	0	3	1	0	2	3	4	3	4	2	1	105.5	0	0	0	0	0	0	1	1	105.5	0
447	2016	61	0	3	1	0	1	0	1	1	1	0	4	0	0	2	3	1	3	1	2	1	92.9333	1	0	1	0	1	0	1	1	92.9333	0
448	2017	74	0	5	0	0	0	0	0	0	1	0	2	0	0	2	2	1	1	1	2	1	49.5667	0	0	0	0	0	0	1	1	49.5667	1
449	2016	61	0	8	1	0	1	0	1	1	1	0	2	1	0	2	2	2	1	2	2	1	27.8	0	0	0	0	0	0	1	1	27.8	1
450	2016	56	0	5	1	0	1	0	1	1	1	0	3	0	0	3	3	1	2	1	2	0	98.0667	0	0	0	0	0	0	1	1	98.0667	0
451	2016	72	1	8	0	0	0	0	0	1	1	0	1	0	0	1	1	1	1	1	1	0	92.4667	0	0	0	0	0	0	0	1	92.4667	0
452	2017	76	0	5	1	0	1	0	1	1	1	0	4	0	0	2	3	5	3	1	2	1	102.167	1	0	1	1	0	0	0	0	102.167	0
453	2016	68	0	3	1	0	1	0	1	1	1	0	3	1	0	1	3	1	1	1	2	1	67.3	0	0	0	0	0	0	1	1	67.3	1
454	2016	56	0	3	1	0	1	1	1	1	1	0	4	2	0	2	3	2	1	2	2	0	90.8	0	0	0	0	0	0	1	1	90.8	0
455	2016	31	1	1	0	0	0	0	0	0	1	0	2	0	0	2	2	1	2	1	2	0	91.4	0	0	0	0	0	0	0	1	91.4	0
456	2016	59	0	8	0	0	0	0	1	1	1	0	3	0	0	3	3	1	1	1	2	0	91.4	0	0	0	0	0	0	1	1	91.4	0
457	2016	43	0	1	0	0	0	0	0	0	1	0	1	0	0	1	1	1	1	1	2	0	94.5667	0	0	0	0	0	0	1	1	94.5667	0
458	2016	29	0	1	0	0	1	0	1	0	1	0	3	0	0	1	3	1	1	1	2	1	99.4	1	0	1	0	0	1	1	1	99.4	0
459	2016	66	1	3	0	0	0	0	0	0	1	0	2	0	0	2	2	1	1	1	2	0	91.5	0	0	0	0	0	0	1	1	91.5	0
460	2016	41	0	1	1	1	1	0	1	0	1	0	4	1	0	3	3	1	1	1	2	1	71.8333	0	0	0	0	0	0	1	1	71.8333	1
461	2016	57	1	4	0	0	0	0	0	0	0	0	3	1	0	3	2	4	2	4	2	1	9.46667	0	0	0	0	0	0	1	1	9.46667	1
462	2016	39	1	1	0	0	0	0	0	1	1	0	1	0	0	2	1	1	1	1	1	0	93.4	0	0	0	0	0	0	1	0	93.4	0
463	2016	69	1	7	0	0	0	0	1	1	0	0	2	0	0	2	2	4	1	4	1	0	94.3	0	0	0	0	0	0	1	1	94.3	0
464	2016	73	0	10	0	0	0	0	0	1	1	0	1	0	0	2	1	1	1	1	1	1	91.1	0	0	0	0	0	0	0	0	91.1	1
465	2016	57	1	7	0	0	0	0	1	1	0	0	2	0	0	2	2	4	2	4	1	1	19.5333	0	0	0	0	0	0	1	1	19.5333	1
466	2016	75	1	8	1	0	1	1	1	1	1	0	3	1	0	3	3	2	1	2	2	1	153.2	1	0	1	0	0	1	1	1	153.2	0
467	2016	47	0	1	0	0	0	0	0	1	1	0	1	0	0	2	1	1	1	1	1	1	45.6667	0	0	0	0	0	0	1	1	45.6667	1
468	2016	66	0	8	0	0	1	0	0	1	1	0	1	0	0	2	1	1	1	1	1	0	147.767	0	0	0	0	0	0	0	0	147.767	0
469	2014	55	0	1	0	0	0	0	1	1	1	0	2	0	0	2	2	5	1	1	1	1	97.2	0	0	0	0	0	0	1	1	97.2	1
470	2014	50	1	9	0	0	0	0	0	1	1	1	2	0	0	2	2	5	1	2	1	0	112.967	0	0	0	0	0	0	1	0	112.967	0
471	2014	30	1	1	0	0	0	0	0	0	1	0	2	0	0	2	2	1	1	1	2	0	116.4	0	0	0	0	0	0	1	0	116.4	0
472	2014	60	1	1	0	0	0	0	0	1	1	0	1	0	0	2	1	1	1	1	1	0	112.867	0	0	0	0	0	0	1	1	112.867	0
473	2014	44	1	1	0	0	0	0	0	0	1	0	1	0	0	2	1	1	1	5	2	0	117.067	0	0	0	0	0	0	1	0	117.067	0
474	2014	62	0	1	1	1	0	0	1	0	0	0	4	0	0	3	3	4	2	4	2	1	177.167	1	1	0	0	0	0	1	0	177.167	0
475	2014	55	1	4	1	0	0	0	1	1	0	0	4	0	0	3	3	4	2	4	2	1	119.067	0	0	0	0	0	0	1	1	119.067	0
476	2014	43	0	1	0	0	0	0	0	1	1	0	2	0	0	2	2	5	1	1	2	1	69.5667	1	0	1	1	0	0	0	0	69.5667	0
477	2014	47	0	10	1	1	0	1	1	0	0	1	2	3	1	3	4	2	4	2	2	1	64.6	0	0	0	0	0	0	1	1	64.6	0
478	2014	60	0	1	0	0	1	0	0	0	1	0	2	0	0	2	2	1	1	1	2	1	66.4667	1	0	1	1	0	0	1	1	66.4667	0
479	2019	32	0	1	1	1	0	0	0	0	0	0	4	2	0	3	3	1	3	1	2	1	7.4	0	0	0	0	0	0	1	1	7.4	1
